# Supplementary material for: Genome-Wide Identification, Genomic Organization, and Characterization of Potassium Transport-Related Genes in Cajanus cajan and Their Role in Abiotic Stress
Source: Plants (Basel). 2021 Oct 20;10(11):2238. doi: 10.3390/plants10112238 (PMC8619154; doi:10.3390/plants10112238)
Supplement: Supplementary file 1 [file plants-10-02238-s001.zip]

Archive with 1 entries (1 files):
- plants-1377469-supplementary.pdf
